# Supplementary material for: Genome-wide association mapping of iron homeostasis in the maize association population
Source: BMC Genet. 2015 Jan 30;16:1. doi: 10.1186/s12863-014-0153-0 (PMC4342226; doi:10.1186/s12863-014-0153-0)
Supplement: Additional file 1 — Table S1. Phenotypic variation (%r 2) explained by population structure and by kinship for the entire association mapping population set. [file 12863_2014_153_MOESM1_ESM.xls]

## Sheet: Tabelle1
Table S1
Phenotypic variation (%r^2) explained by population structure for the entire association mapping population set.
Trait	Fe-deficient	Fe-sufficient
SP3	2.36	2.70
SP4	0.56	2.39
SP5	1.84	3.27
SP6	2.55	2.08
RL	5.32	5.09
RW	1.35	3.29
SL	0.08	1.44
SDW	1.44	0.36
H2O	0.82	1.72
SDW/SL	2.43	1.23
BTR	2.81	-
LAT	3.76	0.78
NEC	0.96	4.69
