# Supplementary material for: Genome-wide association mapping of iron homeostasis in the maize association population
Source: BMC Genet. 2015 Jan 30;16:1. doi: 10.1186/s12863-014-0153-0 (PMC4342226; doi:10.1186/s12863-014-0153-0)
Supplement: Additional file 6 — Table S2. List of 267 maize genotypes comprising the source history, pedigree information, and assigned subpopulation. [file 12863_2014_153_MOESM6_ESM.xls]

## Sheet: Tabelle2
Table S2
Genes sequenced in our study that are reported in the literature to be involved in Fe-homeostasis of maize.
Genename	Abbreviation	NCBI accession	Bin	Gene function
Aconitase1	ACO1	NM_001143012^a	4.04	Catalyzes citrate to isocitrate
Dehydratase-enolase-phosphatase	DEP	BT042841.1^a	4.03	Involved in methionine (Met) recycling process
2'-deoxymugineicacidsynthase	DMAS	AB269909.1	1.03	Reduces the 3''-oxo acid form to deoxymugineic acid
Ferritin1	FER1	NM_001112093.1	4.08	Iron storage protein
Irondeficiency-responsivecis-actingelementbindingfactor1	IDEF1	BT038952.1^a	4.08	Gene regulation during Fe-deficiency
Methylthioribose-1-phosphateisomerase	IDI2	EU970346.1	4.03	Involved in Met recycling process
Asparate/tyrosine/aromaticaminotransferase	IDI4	EU945835.1^a	7.02	Involved in Met recycling process
Methylthioribosekinase	MTK	EU963151.1	10.07	Involved in Met recycling process
Nicotianamineaminotransferase1	NAAT1	AB375372.1	4.09	Catalyzes amino transfer on nicotianamine
Nicotianaminesynthase1	NAS1	AB061270.1	9.05	Catalyzes conjugation of three S-adenosylmethionine molecules
Nicotianaminesynthase3	NAS3	AB042551.1	1.09	Catalyzes conjugation of three S-adenosylmethionine molecules
Naturalresistanceassociatedmacrophageprotein3	NRAMP3	EU966388.1	9.06	Vacuolar Fe mobilization in the early stage of seedling development
Highaffinitysulfatetransporter1	ST1	AF355602.1	1.02	Transports sulfate from the root apoplast
DMAeffluxtransporter	TOM1	EU946324.1^a	3.04	Transports phytosiderophore into the rhizosphere
Vacuolarirontransporter1	VIT1	EU968723.1^a	10.04	Transports iron into the vacuole of provascular cells
Yellowstripe1	YS1	AF186234.2	5.05	Iron-phytosiderophore-complex transporter
^a Homologue sequence was obtained by BLAST searches
