# Supplementary material for: Genome-wide association mapping of iron homeostasis in the maize association population
Source: BMC Genet. 2015 Jan 30;16:1. doi: 10.1186/s12863-014-0153-0 (PMC4342226; doi:10.1186/s12863-014-0153-0)
Supplement: Additional file 7 — Table S4. Primer list (forward: F; reverse: R) of sequenced amplicons with base pair (bp) length in B73. The annealing temperature (An. Temp) was empirically determined. [file 12863_2014_153_MOESM7_ESM.xls]

## Sheet: Additional File 4
Table S4
List of 267 maize genotypes comprising the source history, pedigree information, and assigned subpopulation according to membership probabilities (Non-Stiff Stalk (NSS), Iowa Stiff Stalk Synthetic (SSS), Tropical/Subtropical (TS), Popcorn, and Sweet corn (Sweet)).
Genotype Name	Source History	Pedigree	Subpopulation	NSS	SSS	TS	Popcorn	Sweet
33-16	Indiana	Lux Johnson Country white	NSS	0.972	0.014	0.014	0	0
38-11	Indiana	Outcross in line from 176A	NSS	0.993	0.003	0.004	0	0
4226	Illinois	Funk 90 Day	NSS	0.917	0.071	0.012	0	0
4722	Indiana	SA x Ohio yel.	Popcorn	0	0	0	1	0
A188	Minnesota	[(4-29*64)4-29(4)]	NSS	0.982	0.013	0.006	0	0
A214N	South Africa	(B68*HtN)B68(3)	Mixed	0.017	0.762	0.221	0	0
A239	Minnesota	A73*A347	NSS	0.963	0.035	0.002	0	0
A441-5	South Africa	Robyn*Leamming yellow dent	Mixed	0.531	0.005	0.464	0	0
A554	Minnesota	[(WD*Wf9)WD(2))]	NSS	0.979	0.019	0.002	0	0
A6	Pioneer	Cuban Flint	TS	0.030	0.003	0.967	0	0
A619	Minnesota	[(A171*Oh43)Oh43]	NSS	0.990	0.009	0.001	0	0
A632	Minnesota	[(Mt42*B14)B14(3)]	SSS	0.004	0.993	0.004	0	0
A634	Minnesota	[(Mt42*B14)B14(2)]	SSS	0.100	0.897	0.004	0	0
A635	Minnesota	ND203xB14(3)	SSS	0.171	0.825	0.004	0	0
A641	Minnesota	ND203*B14	Mixed	0.481	0.517	0.002	0	0
A654	Minnesota	A116*Wf9	NSS	0.915	0.083	0.002	0	0
A659	Minnesota	Minnesota Synthetic 3	NSS	0.991	0.006	0.002	0	0
A661	Minnesota	Minnesota Synthetic AS-A	NSS	0.852	0.111	0.037	0	0
A679	Minnesota	[(A662*B73) B73(3)]	SSS	0.127	0.862	0.011	0	0
A680	Minnesota	[(A662*B73) B73(3)]	SSS	0.004	0.993	0.002	0	0
A682	Minnesota	[(AS-D*Mo17) Mo17 (2)]	NSS	0.997	0.002	0.001	0	0
Ab28A	Alabama	GT152*38-11	Mixed	0.776	0.002	0.222	0	0
B10	Iowa	Iowa Stiff Stalk Synthetic	Mixed	0.570	0.429	0.002	0	0
B103	Iowa	CIMMYT Pool 41 [Northern Temperate Ranges -1 (NTR-1)]	NSS	0.829	0.163	0.009	0	0
B104	Iowa	BS13(S)C5	Mixed	0.305	0.694	0.002	0	0
B105	Iowa	BSSS®C9	Mixed	0.566	0.397	0.037	0	0
B109	Iowa	[B73 * BS20(S)C1]B73	SSS	0.003	0.995	0.002	0	0
B14A	Iowa	Cuzco*B14(8)	SSS	0.001	0.998	0.001	0	0
B164	Minnesota	Indiana Reid (Pioneer)	Mixed	0.756	0.233	0.011	0	0
B2	Missouri	Reid Yellow Dent	NSS	0.988	0.007	0.005	0	0
B37	Iowa	Iowa Stiff Stalk Synthetic	SSS	0.002	0.997	0.001	0	0
B46	Iowa	W22*B10	Mixed	0.784	0.214	0.002	0	0
B52	Iowa	Segregating material from a private breeder	NSS	0.985	0.012	0.003	0	0
B57	Iowa	Midland	NSS	0.996	0.002	0.002	0	0
B64	Iowa	41.2504B*B14(3)	SSS	0.002	0.988	0.010	0	0
B68	Iowa	41.2504B*B14(3)	SSS	0.001	0.998	0.001	0	0
B73	Iowa	Iowa Stiff Stalk Synthetic C5	SSS	0.001	0.999	0.001	0	0
B73Htrhm	Iowa	Ht1 and rhm1 conversion of B73	SSS	0.001	0.999	0.001	0	0
B75	Iowa	Iowa Corn Borer Synthetic No. 3 (BSCB3)	NSS	0.993	0.005	0.002	0	0
B76	Iowa	[(CI.31A*B37)B37]	SSS	0.087	0.912	0.001	0	0
B77	Iowa	Pioneer Two-Ear composite(BS11)	NSS	0.915	0.083	0.002	0	0
B79	Iowa	Iowa Two-Ear Synthetic No.1(BSTE)	Mixed	0.693	0.305	0.002	0	0
B84	Iowa	BS13(S2)C0	SSS	0.003	0.996	0.001	0	0
B97	Iowa	BSCB1®C9	NSS	0.981	0.016	0.003	0	0
C103	Connecticut	Lancaster Surecrop (from Noah Hershey)	NSS	0.997	0.002	0.001	0	0
C123	Connecticut	C102*C103	NSS	0.952	0.047	0.002	0	0
C49A	Minnesota	Minn 13	NSS	0.869	0.127	0.004	0	0
CH701-30	Canada - Harrow	unknown	NSS	0.993	0.004	0.003	0	0
CH9	Canada - Harrow	Funk’s G176	NSS	0.992	0.003	0.006	0	0
CI7	USDA	[(L317*33-16)33-16(2)]	NSS	0.994	0.004	0.001	0	0
CI187-2	USDA	Krug	NSS	0.992	0.006	0.002	0	0
CI21E	USDA	Hy*C.I.21	NSS	0.866	0.119	0.014	0	0
CI28A	USDA	Recovered Blight Resistance B2	Mixed	0.749	0.004	0.247	0	0
CI31A	USDA	Midland OP	NSS	0.994	0.002	0.004	0	0
CI3A	USDA	[(C.I.3*related inbred) C.I.3 (2)]	NSS	0.905	0.083	0.012	0	0
CI64	USDA	K64*Mo21A	NSS	0.986	0.012	0.002	0	0
CI66	USDA	L97*K55 (2)	NSS	0.935	0.011	0.054	0	0
CI90C	USDA	CI90A = L97*M14	Mixed	0.737	0.003	0.260	0	0
CI91B	USDA	L97*A71	NSS	0.997	0.002	0.002	0	0
CM105	Canada-Morden	CMV3xB14(2)	SSS	0.004	0.995	0.001	0	0
CM37	Canada-Morden	KE3	NSS	0.969	0.013	0.017	0	0
CM7	Canada-Morden	W85*CMV3	NSS	0.939	0.059	0.002	0	0
CML10	Mexico	Pop.21 = Tuxpeño	TS	0.002	0.002	0.995	0	0
CML103	Mexico	Pop. 44	TS	0.005	0.003	0.992	0	0
CML108	Mexico	Pop. 44	TS	0.099	0.002	0.899	0	0
CML11	Mexico	Pop. 21	TS	0.002	0.003	0.995	0	0
CML14	Mexico	Pop. 21 = Tuxpeño Sequia	TS	0.001	0.001	0.998	0	0
CML157Q	Mexico	Pop. 62	TS	0.018	0.004	0.978	0	0
CML158Q	Mexico	Pop. 62	TS	0.018	0.010	0.971	0	0
CML218	Mexico	EV = Streak resist. source	Mixed	0.301	0.010	0.689	0	0
CML220	Mexico	EV = Streak resist. source	TS	0.053	0.059	0.887	0	0
CML228	Mexico	Suwan-1/SR	TS	0.002	0.003	0.995	0	0
CML238	Mexico	LB/SR	TS	0.004	0.001	0.995	0	0
CML247	Mexico	Pool 24 (Tuxpeño)	TS	0.006	0.003	0.991	0	0
CML254	Mexico	Pop. 21 = Tuxpeño Sequia	TS	0.006	0.001	0.993	0	0
CML258	Mexico	Pop. 21	TS	0.002	0.001	0.996	0	0
CML261	Mexico	Pop. 21	TS	0.004	0.016	0.981	0	0
CML264	Mexico	Pop. 21 (related to CML10, CML11)	TS	0.001	0.002	0.997	0	0
CML277	Mexico	Pop. 43 = La Posta (Tux.)	TS	0.004	0.001	0.995	0	0
CML281	Mexico	Pop. 43 = La Posta (Tux.)	TS	0.046	0.023	0.931	0	0
CML311	Mexico	Pop. 500 = Inter. Mat. Wh. Dent Mix	TS	0.114	0.004	0.882	0	0
CML314	Mexico	Pop. 600 = Late Mat. Wh. Dent Mix	TS	0.002	0.003	0.995	0	0
CML321	Mexico	Pop. 502 = Mex. DK + US	TS	0.008	0.027	0.966	0	0
CML322	Mexico	Recyc. US + Mex	TS	0.005	0.010	0.985	0	0
CML323	Mexico	Pop. 33 Amar. Subtrop. Mix	Mixed	0.340	0.007	0.653	0	0
CML328	Mexico	Recycled Lines	Mixed	0.357	0.002	0.641	0	0
CML331	Mexico	Suwan/Pop.47 * Mp78:518	TS	0.003	0.002	0.994	0	0
CML332	Mexico	Suwan/Pop.47 * Mp78:518	TS	0.003	0.002	0.994	0	0
CML333	Mexico	Pop. 590	TS	0.029	0.013	0.959	0	0
CML341	Mexico	Pop. 43 = La Posta (Tux.)	TS	0.004	0.002	0.995	0	0
CML38	Mexico	Pop. 32	TS	0.002	0.001	0.997	0	0
CML45	Mexico	Pop. 43 = La Posta (Tux.)	TS	0.002	0.001	0.997	0	0
CML5	Mexico	Pop. 21	TS	0.034	0.001	0.965	0	0
CML52	Mexico	Pop. 79 = STA ROSA	TS	0.010	0.002	0.988	0	0
CML61	Mexico	Pop. 21	TS	0.004	0.002	0.994	0	0
CML69	Mexico	Pop. 36 = Cogollero (Caribbean)	TS	0.028	0.006	0.966	0	0
CML77	Mexico	Pool 32 = Subtrop. Wh. Mix	Mixed	0.302	0.005	0.693	0	0
CML91	Mexico	Pop. 42 Northern Temp./German Mix	Mixed	0.218	0.015	0.767	0	0
CML92	Mexico	Pop. 42 Northern Temp./German Mix	Mixed	0.275	0.096	0.629	0	0
CMV3	Minnesota	A21*W185	NSS	0.847	0.147	0.006	0	0
CO106	Canada-Ottawa	University of Wisconsin CR11	NSS	0.973	0.016	0.011	0	0
CO125	Canada-Ontario	unknown	NSS	0.967	0.021	0.012	0	0
CO255	Canada-Ottawa	INRA 258	Mixed	0.647	0.009	0.344	0	0
D940Y	South Africa	BO60W(A166NxB566Y-B560Y)B557Y	Mixed	0.614	0.004	0.382	0	0
DE2	Delaware B	P3140*P3751	NSS	0.979	0.020	0.001	0	0
DE1	Delaware B	P3140*P3751	NSS	0.980	0.018	0.002	0	0
DE811	Delaware	[B68*[B37Ht*(C103*Mp3204 double cross) Selection]]	Mixed	0.218	0.779	0.003	0	0
E2558W	South Africa	N6*M162W^3	NSS	0.923	0.006	0.07	0	0
EP1	Spain	Spanish population ‘Lizargarate’	Mixed	0.461	0.001	0.537	0	0
F2834T	South Africa	Teko Yellow	Mixed	0.421	0.026	0.553	0	0
F44	Florida	Smith (Old Florida variety)	Mixed	0.620	0.010	0.369	0	0
F6	Florida	Hastings white Prolific * Florida flint	Mixed	0.745	0.005	0.250	0	0
F7	France-Peronne	OP Lacaune	Mixed	0.608	0.070	0.322	0	0
GA209	Georgia	T61*NC37	NSS	0.979	0.004	0.017	0	0
GT112	Georgia	Multiple cross (includes Whatley, Cuban, Garrick, Creole, and 12% other)	NSS	0.839	0.008	0.153	0	0
H105W	Indiana	33-16*A632(3)	Mixed	0.209	0.753	0.038	0	0
H49	Indiana	[(Wf9*L97)Wf9]	NSS	0.995	0.002	0.003	0	0
H84	Indiana	[B37*GE440)Ht Ht	Mixed	0.281	0.714	0.004	0	0
H91	Indiana	[B37*GE440)B14(4)]Ht Ht	SSS	0.002	0.997	0.001	0	0
H95	Indiana	Oh43*C.I.90A	NSS	0.898	0.001	0.101	0	0
H99	Indiana	Illinois Synthetic 60C	NSS	0.997	0.001	0.002	0	0
Hi27	Hawaii	[CM104(India)*MV source]BC6	Mixed	0.019	0.207	0.774	0	0
HP301	Indiana	Supergold	Popcorn	0	0	0	1	0
Hy	Illinois	Illinois High Yield	NSS	0.898	0.079	0.024	0	0
I137TN	South Africa	Natal Yellow Horsetooth x Teko Yellow	Mixed	0.539	0.002	0.459	0	0
I205	Iowa	Iodent	Mixed	0.767	0.230	0.003	0	0
I29	Iowa	unknown white pearl popcorn; Received from Ashman as I29	Popcorn	0	0	0	1	0
IA2132	Iowa	[(TSR * 45 ) * 4329 ]	sweet	0	0	0	0	1
Ia5125	Iowa	[(IP39*Tendermost)*IP39]	sweet	0	0	0	0	1
IDS28	Iowa	Yellow Pearl	Popcorn	0	0	0	1	0
IDS69	Iowa	South American Popcorn	Popcorn	0	0	0	1	0
IDS91	Iowa	South American Popcorn	Popcorn	0	0	0	1	0
IL101	Illinois	Il14 x unknown yellow sweet	sweet	0	0	0	0	1
IL14H	Illinois	White Narrow Grain Evergreen	sweet	0	0	0	0	1
IL677A	Illinois	[(Bolivia 1035*IL44b)*IL422a]	sweet	0	0	0	0	1
K148	Kansas	Yellow selection No. 1 (Pride of Saline, yellow strain)	NSS	0.886	0.087	0.027	0	0
K4	Kansas	Kansas Sunflower	NSS	0.873	0.110	0.017	0	0
K55	Kansas	Pride of Saline	NSS	0.980	0.010	0.010	0	0
K64	Kansas	Pride of Saline	NSS	0.965	0.033	0.002	0	0
Ki11	Thailand	Suwan 1(S)C4-S8-18-7	TS	0.017	0.003	0.980	0	0
Ki14	Thailand	Suwan 1(S)C4-S8-19-5	TS	0.003	0.003	0.994	0	0
Ki2021	Thailand	DK version of Ki9; Suwan 1(S)C4-S8-16-7	TS	0.005	0.004	0.991	0	0
Ki21	Thailand	Pacific 9-S8-45	Mixed	0.393	0.001	0.606	0	0
Ki3	Thailand	Suwan 1(S)C4-S8-5-3	TS	0.002	0.001	0.997	0	0
Ki43	Thailand	Suwan 3(S)C3-S7-138	TS	0.048	0.029	0.923	0	0
Ki44	Thailand	KS 6(S)C2-S7-366	TS	0.018	0.001	0.981	0	0
Ky21	Kentucky	Boone County White	NSS	0.859	0.008	0.133	0	0
Ky226	Kentucky	NCLauDA*Coahuila 8	Mixed	0.732	0.011	0.258	0	0
Ky228	Kentucky	Pride of Saline	Mixed	0.709	0.134	0.157	0	0
L317	Iowa	Lancaster surecrop (from Noah Hershey)	NSS	0.990	0.001	0.009	0	0
L578	Louisiana	Unknown	Mixed	0.297	0.007	0.696	0	0
M14	Illinois C	Lancaster * A, where A is a line from Funk’s Yellow Dent	NSS	0.849	0.012	0.139	0	0
M162W	South Africa	K64R**2 x B1138T	NSS	0.996	0.002	0.002	0	0
M37W	South Africa	21A**2 x Jellicorse	Mixed	0.404	0.012	0.584	0	0
Mo17	Missouri	C.I.187-2*C103	NSS	0.998	0.001	0.001	0	0
Mo18W	Missouri	Wf9*Mo22(2)	Mixed	0.307	0.011	0.683	0	0
Mo1W	Missouri	[Mo22*Wf9(2)]	NSS	0.828	0.004	0.168	0	0
Mo24W	Missouri	(K10*K49/Ziler Hi-cob) (pipe corn)	Mixed	0.727	0.108	0.165	0	0
Mo44	Missouri	Mo22*Pioneer Mexican Synthetic 17	NSS	0.996	0.002	0.002	0	0
Mo45	Missouri	Race Negro de Tierra Caliente (Guatemala)	Mixed	0.516	0.252	0.232	0	0
Mo46	Missouri	Race Cravo Paulista (Brazil)	NSS	0.838	0.152	0.011	0	0
Mo47	Missouri	Race Candela (Ecuador)	Mixed	0.624	0.180	0.196	0	0
MoG	Missouri	Mastadon variety from Pennsylvania	NSS	0.996	0.002	0.002	0	0
Mp339	Mississippi	T61*Hill Yellow Dent	Mixed	0.641	0.102	0.258	0	0
MS1334	Michigan	[(Golden glow * Maize Amargo)*Golden Glow]	NSS	0.884	0.002	0.114	0	0
MS153	Michigan	Iowa stiff stalk synthetic	NSS	0.865	0.063	0.073	0	0
MS71	Michigan	A619*R168	NSS	0.997	0.002	0.001	0	0
Mt42	Minnesota	Minnesota No.13 (Owen’s)	Mixed	0.765	0.004	0.231	0	0
N192	Nebraska	CM105*B73	SSS	0.001	0.998	0.001	0	0
N28HT	Nebraska	N28= BSSS	Mixed	0.447	0.551	0.002	0	0
N6	Nebraska	Hays Golden	NSS	0.980	0.017	0.003	0	0
N7A	Nebraska	Oh07*Stiff stalk Synthetic	Mixed	0.503	0.494	0.002	0	0
NC222	North Carolina	Jarvis Golden Prolific	NSS	0.874	0.004	0.122	0	0
NC230	North Carolina	K55*Yellow line or inbred	NSS	0.994	0.004	0.002	0	0
NC232	North Carolina	[(T204*Low Ear outcross) T204 (2)]	NSS	0.839	0.068	0.094	0	0
NC236	North Carolina	[NC7 (Huffman Variety*Illinois Low Ear)]	NSS	0.974	0.023	0.002	0	0
NC250	North Carolina	[(Nigeria Composite ARb*B37)B37)	SSS	0.057	0.941	0.002	0	0
NC258	North Carolina	TZ(2)*[(NC248*246)*C103]	NSS	0.997	0.001	0.001	0	0
NC260	North Carolina	[(Mo44*Mo17)Mo44(3)]	NSS	0.992	0.005	0.003	0	0
NC262	North Carolina	TZ (TZ=McNair 14*18)	NSS	0.991	0.007	0.001	0	0
NC264	North Carolina	[(SC76*Gaspe)Gaspe]SC76(3)	TS	0.018	0.015	0.967	0	0
NC290A	North Carolina	McNair inbred lines 14*18 (largely of C103 origin); sister line of NC290	NSS	0.984	0.015	0.001	0	0
NC294	North Carolina	[(B73*NC250) B73]	SSS	0.001	0.998	0.001	0	0
NC296	North Carolina	PioneerX105A * H-5	TS	0.001	0.002	0.997	0	0
NC296A	North Carolina	PioneerX105A * H-5	TS	0.001	0.002	0.997	0	0
NC298	North Carolina	PioneerX105A * H-5 * Agroceres155	TS	0.001	0.001	0.998	0	0
NC300	North Carolina	PioneerX105A * H-5 * PioneerX306B	TS	0.003	0.002	0.995	0	0
NC302	North Carolina	(PioneerX105A*H5)*H101	TS	0.003	0.002	0.996	0	0
NC304	North Carolina	(H5*PioneerX105A)*H101	TS	0.002	0.001	0.997	0	0
NC306	North Carolina	(B73*NC250)*B73	SSS	0.001	0.998	0.001	0	0
NC310	North Carolina	improved B73-type derived from NC250*B73^3	SSS	0.001	0.999	0.001	0	0
NC314	North Carolina	B73*NC250	SSS	0.001	0.998	0.001	0	0
NC318	North Carolina	[(SC76*B52)SC76(3)]	TS	0.032	0.002	0.966	0	0
NC320	North Carolina	[(SC76*B52)SC76(3)]	TS	0.005	0.004	0.991	0	0
NC324	North Carolina	B73*NC250	SSS	0.001	0.999	0.001	0	0
NC326	North Carolina	[(B73*NC250)*B73(3)]	SSS	0.001	0.998	0.001	0	0
NC328	North Carolina	[(B73*NC250)*B73(3)]	SSS	0.001	0.998	0.001	0	0
NC33	North Carolina	Weekley’s Improved	NSS	0.862	0.129	0.010	0	0
NC336	North Carolina	PioneerX105A*H5	TS	0.001	0.002	0.997	0	0
NC338	North Carolina	[PioneerX105A*H5] * [Pioneer304B*Agroceres504]	TS	0.003	0.002	0.995	0	0
NC340	North Carolina	PioneerX105A * [Pioneer306B*H5]	TS	0.004	0.009	0.987	0	0
NC342	North Carolina	McNair inbreds 14*18(of Coker 811A x C103 origin)	NSS	0.994	0.005	0.001	0	0
NC344	North Carolina	TZ(2)*[(NC248*246)*C103]; Sister line of NC258	NSS	0.997	0.002	0.001	0	0
NC346	North Carolina	PioneerX105A*H5	TS	0.001	0.002	0.997	0	0
NC348	North Carolina	PioneerX105A * H-5 * Agroceres155	TS	0.001	0.001	0.997	0	0
NC350	North Carolina	(H5*PioneerX105A)*H101	TS	0.002	0.003	0.995	0	0
NC352	North Carolina	PioneerX105A*H5	TS	0.001	0.003	0.996	0	0
NC354	North Carolina	[PioneerX105A*H5] * [PioneerX304A*H101]	TS	0.001	0.010	0.989	0	0
NC356	North Carolina	TROPHY SYN	TS	0.031	0.001	0.968	0	0
NC358	North Carolina	TROPHY SYN	TS	0.143	0.001	0.856	0	0
NC360	North Carolina	Agroceres155*PioneerX105A/NC262	Mixed	0.475	0.001	0.523	0	0
NC362	North Carolina	Agroceres155*PioneerX105A/NC262	Mixed	0.540	0.002	0.458	0	0
NC366	North Carolina	FLA Syn	Mixed	0.467	0.018	0.514	0	0
NC368	North Carolina	[B73*NC250]/[(B73*NC250)*B73]	SSS	0.003	0.996	0.001	0	0
ND246	North Dakota	W755*W771	Mixed	0.760	0.004	0.236	0	0
Oh40B	Ohio	Eight line composite of Lancaster Surecrop lines	NSS	0.996	0.002	0.002	0	0
OH43	Ohio	Oh40B*W8	NSS	0.998	0.001	0.001	0	0
Oh43E	Ohio	ERF/Oh43; ERF=LeamingxReid + other Pioneer inbreds	NSS	0.997	0.002	0.001	0	0
Oh603	Ohio	OhSCB-TF(CO). Inbred derived from Ohio Synthetic Corn Belt- Tropical Flint Cycle Zero Population	Mixed	0.669	0.002	0.329	0	0
OH7B	Ohio	[(Oh07*38-11)Oh07]	NSS	0.967	0.031	0.002	0	0
P39	Indiana	Purdue Bantam	sweet	0	0	0	0	1
Pa762	Pennsylvania	Oh43*Pa70L	NSS	0.998	0.001	0.001	0	0
Pa875	Pennsylvania	Wf9 Synthetic (original)	NSS	0.979	0.002	0.02	0	0
Pa880	Pennsylvania	Wf9 Synthetic C3	NSS	0.993	0.002	0.005	0	0
PA91	Pennsylvania	(Wf9*Oh43)S4*[(38-11*L317)38-11]S4	NSS	0.997	0.001	0.002	0	0
R109B	Illinois	Snelling Corn Borer Synthetic	NSS	0.855	0.113	0.032	0	0
R177	Illinois	Germplasm 230B(Snelling Corn Borer Synthetic)	NSS	0.875	0.122	0.002	0	0
R229	Illinois	[(479*B73)B73(2)]S6; 479 is a Brazilian inbred of Tuxpeño type	SSS	0.002	0.991	0.007	0	0
R4	Illinois	Funk Yellow dent	NSS	0.979	0.019	0.003	0	0
SA24	Indiana	South American Popcorn	Popcorn	0	0	0	1	0
SC213R	South Carolina	(GT112*NC33)GT112] backcrossed with a CMS-T restorer	Mixed	0.579	0.002	0.419	0	0
SC357	South Carolina	[(Whately yellow * Tennessee Redcob) Young]	Mixed	0.622	0.003	0.375	0	0
SC55	South Carolina	[(L501*L503)*(L548*L569)]	Mixed	0.626	0.046	0.328	0	0
SD40	South Dakota	Pioneer hybrid 3709	Mixed	0.581	0.417	0.002	0	0
SD44	South Dakota	SDp309*SD30	NSS	0.993	0.006	0.001	0	0
Sg1533	Indiana	Super gold	Popcorn	0	0	0	1	0
SG18	Indiana	Super gold	Popcorn	0	0	0	1	0
T232	Tennessee	Jellicorse*Teko yellow	Mixed	0.459	0.140	0.402	0	0
T234	Tennessee	[T111*RB.L*III.A)]T111(4)	NSS	0.985	0.003	0.012	0	0
T8	Tennessee	Jarvis Golden Prolific	NSS	0.989	0.003	0.007	0	0
Tx303	Texas	Yellow Surcropper	Mixed	0.360	0.065	0.575	0	0
TX601	Texas	Yellow Tuxpan	TS	0.004	0.003	0.993	0	0
TZI10	Nigeria	Tlaltizapan 7844 x TZSR	TS	0.005	0.003	0.992	0	0
Tzi11	Nigeria	Mo17 x RppSR	TS	0.184	0.002	0.814	0	0
Tzi16	Nigeria	PI 540747 = N28/RPPTZSR-Y	Mixed	0.351	0.248	0.401	0	0
TZI18	Nigeria	Sete Lagoas 7728 x TZSR	TS	0.003	0.002	0.995	0	0
Tzi25	Nigeria	[(B73*RPPSR-TZ)*B73(2)]	Mixed	0.086	0.305	0.608	0	0
TZI8	Nigeria	TZB x TZSR	TS	0.005	0.041	0.955	0	0
Tzi9	Nigeria	SIDS7734/TZSR	TS	0.011	0.008	0.982	0	0
U267Y	South Africa	WF9r*Mex.155^3	Mixed	0.595	0.002	0.403	0	0
Va102	Virginia	Va59*Va60	NSS	0.994	0.001	0.005	0	0
Va14	Virginia	[(VaCBS selection*Va17)Va17]	NSS	0.995	0.002	0.003	0	0
Va17	Virginia	Wf9*T8	NSS	0.997	0.002	0.001	0	0
Va22	Virginia	Va17*C103 backcross	NSS	0.995	0.001	0.003	0	0
VA26	Virginia	Oh43*K155	NSS	0.983	0.005	0.011	0	0
Va35	Virginia	[(C103*T8)T8]	NSS	0.996	0.002	0.002	0	0
Va59	Virginia	[(C103*T8(2))*(K4*C103(2))]	NSS	0.994	0.003	0.003	0	0
Va85	Virginia	Virginia Long Ear Synthetic	NSS	0.983	0.014	0.003	0	0
Va99	Virginia	Oh07B*Pa91	NSS	0.840	0.158	0.002	0	0
VaW6	Virginia	unknown	Mixed	0.724	0.020	0.256	0	0
W117HT	Wisconsin	W117=643*Minnesota No.13	Mixed	0.617	0.159	0.224	0	0
W153R	Wisconsin	[(la153*W8)la153]	NSS	0.853	0.145	0.002	0	0
W182B	Wisconsin	WD*W22	NSS	0.845	0.153	0.002	0	0
W22	Wisconsin	III.B10*W25	NSS	0.931	0.063	0.006	0	0
W64A	Wisconsin	Wf9*CI.187-2	NSS	0.998	0.001	0.001	0	0
WF9	Indiana	Reid yellow dent (Indiana station strain)	NSS	0.994	0.005	0.001	0	0
Yu796_NS	North Carolina	unknown	Mixed	0.785	0.189	0.026	0	0
