# Supplementary material for: Genome-wide association mapping of iron homeostasis in the maize association population
Source: BMC Genet. 2015 Jan 30;16:1. doi: 10.1186/s12863-014-0153-0 (PMC4342226; doi:10.1186/s12863-014-0153-0)
Supplement: Additional file 8 — Table S3. Genome-wide P values for association analysis under the Fe-deficient regime using 267 maize inbred lines of the association mapping population. The horizontal line corresponds to a nominal significance threshold of 5% considering the Benjamini Hochberg correction for multiple testing. Traits with significant SNPs are represented: leaf necrosis (NEC;A), root weight (RW;B), and shoot dry weight (SDW;C). [file 12863_2014_153_MOESM8_ESM.xls]

## Sheet: Tabelle3
Table S3
Primer list (forward: F; reverse: R) of sequenced amplicons with base pair (bp) length in B73. The annealing temperature (An. Temp) was empirically determined.
Gene	Amplicon	Length B73 (bp)	An. Temp. °C	Sequence
ACO1	1	889	60.5	F:GTATGGAAGCGGCAGTTCTC
				R:GCTCCAAGACACCGAAATGT
DEP	1	817	60.5	F:CGCTTCAGGCCAAGTAGTTC
				R:CCAGGGATGAGCATTGTTG
DMAS	1	711	63.2	F:GCGTGTGCAACTTCTCCTG
				R:CATATCTCGCCGTCCCATAG
FER1	1	502	60.5	F:GCAGGTAAATGCAACCAAGC
				R:CAAATCCCAACGAGCATAGC
IDEF1	1	861	60.5	F:GACGGGTAGATGAGGAGGAAG
				R:TGGAAGGGTGTATTGGTGGT
	2	990	62.3	F:ACCACCAATACACCCTTCCA
				R:CACGATGAACTTTGCCACTG
IDI2	1	988	60.5	F:GCAGAGACGATGCTTGTTGA
				R:TTCCCAGACCACCTTCAGAG
IDI4	1	858	60.5	F:GCGGCTGGAAAAGTTCAA
				R:GCGCTGTAGTCCCTCTTCAG
MTK	1	881	60.5	F:CCTGCTCGCCTACATCAAG
				R:CAGCCCAGCTACTTCCAACT
	2	635	63.2	F:TAGCCTTGGGTTTGGTTCAG
				R:GATCGTCTTCGCACAGTTGA
NAAT1	1	493	63.2	F:CCAAGACCAGGCTATCCAAA
				R:ACAGCTACCCAACCAAGTCG
NAS1	1	675	59.1	F:CGCTTTCCCTACTTCAGCAACTAC
				R:CGTGGTCGCCATCTCCTC
NAS3	1	531	60.5	F:CGCAGATGTCGTAGTTGTCG
				R:ACAAGGAGGAGGAGGTGGTC
NRAMP3	1	532	60.5	F:GAGCAACTCTCATCCTCACTCC
				R:CTGCCAATCACCTCCTGTATG
ST1	1	872	60.5	F:GCATCGTCGCATCTCTGTAT
				R:CACCTCTGCTGGCAAGTTAG
	2	924	60.5	F:CCAGGGGTGCTGATTGTTAG
				R:GCCACTGAACTTTGCCACA
TOM1	1	785	60.5	F:CCAACCGTCTTTTGTCCTTG
				R:TTATTTTGTGCGAGGGGAGA
	2	651	60.5	F:TGCACCACCCTAGTACCTGT
				R:TACGCTTGCGGAGTAAAGTT
VIT1	1	565	63.2	F:ACCACTACAAGCGGGAGATG
				R:ACGTAGCCGAAGAAAAGCAG
	2	762	63.2	F:AAAGGGTGTCCACAGTCCAC
				R:AACTACCTCGCCTGAACAGC
YS1	1	485	64.3	F:GATGGCATGTGTGGTTGACA
				R:TCTCGATGACGCAGTTCTCC
	2	846	61.3	F:ATGTTCCGGCAGGTCAAGT
				R:GCCTTCAGTGTATCTCGCATTC
